# Supplementary material for: Targeted Suppression of the Tomato Pathogen Alternaria alternata via Exogenous Application of Double-Stranded RNA
Source: J Fungi (Basel). 2026 May 18;12(5):373. doi: 10.3390/jof12050373 (PMC13208992; doi:10.3390/jof12050373)
Supplement: Supplementary file 1 [file jof-12-00373-s001.zip]

Archive with 1 entries (1 files):
- jof-4292380-supplementary.pdf
